# Supplementary material for: Insights into Growing Silica Around Monocrystalline Magnetite Nanorods Leading to Colloids with Improved Magnetic Properties—Obstacles and Solutions
Source: Nanomaterials (Basel). 2026 Feb 6;16(3):219. doi: 10.3390/nano16030219 (PMC12899821; doi:10.3390/nano16030219)
Supplement: Supplementary file 1 [file nanomaterials-16-00219-s001.zip]

Archive with 1 entries (1 files):
- nanomaterials-4081946-supplementary.pdf
